# Supplementary material for: Lysosomes contribute to the synthesis of tricarboxylic acid-related metabolites in the hippocampus
Source: Life Metab. 2026 Feb 19;5(3):loag005. doi: 10.1093/lifemeta/loag005 (PMC13134384; doi:10.1093/lifemeta/loag005)
Supplement: loag005_Supplementary_Data [file loag005_supplementary_data.zip]

Archive with 3 entries (3 files):
- Supplementary_Information_-_LY_! - tu.docx
- figure s2.tif
- Figure S1.tif
